# Supplementary material for: Structure-Activity Relationship (SAR) Model for Predicting Teratogenic Risk of Antiseizure Medications in Pregnancy by Using Support Vector Machine
Source: Front Pharmacol. 2022 Feb 25;13:747935. doi: 10.3389/fphar.2022.747935 (PMC8914116; doi:10.3389/fphar.2022.747935)
Supplement: Supplementary file 1 [file Table2.XLSX]

## Sheet: Sheet1
'22q11.2 deletion syndrome'	'Anencephaly'	"Aicardi's syndrome"	'Sex chromosome abnormality'	'Coarctation of the aorta'	Anotia'	'Anorectal malformation'	'Aniridia'	'Congenital abdominal hernia'	'Congenital multiplex arthrogryposis'	'Acrocallosal syndrome'	'Bronchogenic cyst'	'Dextrocardia'	'Gianotti-Crosti syndrome'	'Cleft lip'	'Cloacal exstrophy'
"DiGeorge's syndrome"	'Conjoined twins'		'Fragile X syndrome'	'Arrhythmogenic right ventricular dysplasia'	Microtia'	'Anorectal stenosis'	'Anophthalmos'	'Congenital diaphragmatic hernia'	'Campomelic syndrome'	'Septo-optic dysplasia'	'Acquired bronchial cyst'		'Congenital dyskeratosis'	'Cleft lip repair'	'Cryptorchism'
'Alagille syndrome'			'Disorder of sex development'	'Bicuspid aortic valve'		'Anal atresia'	'Blepharophimosis'	'Congenital hiatus hernia'	'Craniofacial deformity'	"Rathke's cleft cyst"	'Pulmonary sequestration'		'Ehlers-Danlos syndrome'	'Macrostomia'	'Disorder of sex development'
"Angelman's syndrome"			"Klinefelter's syndrome"	'Cor triatriatum'		'Choledochal cyst'	'Blepharophimosis congenital'	'Congenital inguinal hernia'	'Craniofacial dysostosis'	'Nervous system cyst'	'Choanal atresia'		'Epidermolysis bullosa'	'Microstomia'	'Genitalia external ambiguous'
'Barth syndrome'			'XXYY syndrome'	'Myocardial bridging'		'Congenital diaphragmatic eventration'	'Coloboma'	'Congenital umbilical hernia'	'Cleidocranial dysostosis'	'Arachnoid cyst'	'Laryngocele'		'Acquired epidermolysis bullosa'	'Velopharyngeal incompetence'	'Pseudohermaphroditism'
'Meier-Gorlin syndrome'			'Williams syndrome'	'Patent ductus arteriosus'		'Acquired diaphragmatic eventration'	'Iris coloboma'		'Craniofacial dysostosis'	'Leptomeningeal myelomatosis'	'Laryngeal stenosis'		'Ichthyosis'	'Tooth hypoplasia'	'Pseudohermaphroditism male'
'Beckwith-Wiedemann syndrome'				"Ebstein's anomaly"		'Oesophageal atresia'	'Choroidal coloboma'		'Hypertelorism of orbit'	'Colloid brain cyst'	'Tracheobronchomegaly'		'Ichthyosis acquired'	'Tooth malformation'	'Hermaphroditism'
'Bloom syndrome'				'Ectopia cordis'		'Megacolon'	'Retinal coloboma'		'Mandibulofacial dysostosis'	'Dandy-Walker syndrome'			'Hyperkeratosis'	'Anodontia'	'Pseudohermaphroditism female'
'Branchio-oto-renal syndrome'				'Cardiac septal defect'		'Congenital megacolon'	'Microphthalmos'		'Oculoauriculovertebral dysplasia'	'Riley-Day syndrome'			'Sjogren-Larsson syndrome'	'Hypodontia'	'Hyperandrogenism'
'Carney complex'				'Aorticopulmonary septal defect'		'Intestinal atresia'			'Craniosynostosis'	'Hereditary motor and sensory neuropathy'			'Pseudoxanthoma elasticum'	'Enamel anomaly'	'Adrenogenital syndrome'
'CHARGE syndrome'				'Truncus arteriosus persistent'		'Congenital large intestinal atresia'			'Brachycephaly'	'Hereditary areflexic dystasia'			'Congenital poikiloderma'	'Diastema'	'Hyperplasia adrenal'
'Laurence-Moon-Bardet-Biedl syndrome'				'Endocardial cushion defect repair'		'Congenital small intestinal atresia'			'Scaphocephaly'	"Refsum's disease"			'Xeroderma pigmentosum'	'Supernumerary teeth'	'Pseudohermaphroditism male'
'Primary ciliary dyskinesia'				'Atrial septal defect'		'Multiple gastrointestinal atresias'			'Oxycephaly'	'Hereditary spastic paraplegia'					'Androgen-Insensitivity Syndrome'
'Von Hippel-Lindau disease'				'Atrial septal defect repair'		"Diverticulitis Meckel's"			'Acrocephalosyndactyly'	'Hydranencephaly'					'Denys-Drash syndrome'
"Cockayne's syndrome"				'Ventricular septal defect'		'Anomalous arrangement of pancreaticobiliary duct'			'Pfeiffer syndrome'	'Cortical dysplasia'					'Frasier syndrome'
'Costello syndrome'				'Ventricular septal defect repair'					'Dentofacial anomaly'	'Tuberous sclerosis complex'					'Swyer syndrome'
'Cri du Chat syndrome'				'Double outlet right ventricle'					'Congenital jaw malformation'	'Tuberous sclerosis complex associated neuropsychiatric disease'					'Gonadal dysgenesis'
'Cornelia de Lange syndrome'				'Hypoplastic left heart syndrome'					'Cleft palate'	'Neuronal migration disorder'					'Epispadias'
"Usher's syndrome"				'Long QT syndrome'					'Cleft palate repair'	'Lissencephaly'					'Renal fusion anomaly'
'Wolfram syndrome'				'Electrocardiogram QT prolonged'					'Micrognathia'	'Lissencephaly'					'Hypospadias'
'Donohue syndrome'				'Long QT syndrome congenital'					'Prognathism'	'Lissencephaly'					'Renal dysplasia'
'Trisomy 21'				'Andersen-Tawil syndrome'					'Retrognathia'	'Pachygyria'					"Alport's syndrome"
'Congenital ectodermal dysplasia'				'Noonan syndrome'					'Macrocephaly'	'Polymicrogyria'
'Aplasia cutis congenita'				'Tetralogy of Fallot repair'					'Hemimegalencephaly'	'Schizencephaly'
'Ellis-van Creveld syndrome'				"Fallot's tetralogy"					'Microcephaly'	'Neural tube defect'
'Chondroectodermal dysplasia'				'Transposition of the great vessels'					'Porencephaly'	'Craniorachischisis'
'Phakomatosis'				'Corrected transposition of great vessels'					'Plagiocephaly'	'Diastematomyelia'
'Pachyonychia congenita'				'Double outlet right ventricle'					'Platybasia'	'Tethered cord syndrome'
'Steatocystoma multiplex'				'Congenital tricuspid valve atresia'					'Developmental hip dysplasia'	'Iniencephaly'
'Fraser syndrome'				"Fallot's trilogy"					'Hip deformity'	'Arnold-Chiari malformation'
'Holoprosencephaly'				"Turner's syndrome"					'Pectus excavatum'	'Encephalocele'
'Bloch-Sulzberger syndrome'				'Univentricular heart'					'Funnel chest acquired'	'Encephalocele repair'
'Laurence-Moon-Bardet-Biedl syndrome'				'Wolff-Parkinson-White syndrome'					'Gastroschisis'	'Meningoencephalocele repair'
'Multiple lentigines syndrome'				'Wolff-Parkinson-White syndrome congenital'					'Developmental hip dysplasia'	'Acquired encephalocele'
'Loeys-Dietz syndrome'				'Vascular malformation'					'Klippel-Feil syndrome'	'Meningocele'
"Marfan's syndrome"				'Arteriovenous malformation'					'Laryngomalacia'	'Meningocele acquired'
'Moebius II syndrome'				'Arteriovenous fistula'					'Limb deformity'	'Meningocele repair'
'Nail-patella syndrome'				'Congenital arteriovenous fistula'					'Pectus carinatum'	'Spinal cord herniation'
"Netherton's syndrome"				'Aneurysm arteriovenous'					'Synostosis'	'Meningomyelocele'
'Oculocerebrorenal syndrome'				'Arteriovenous fistula aneurysm'					'Antley-Bixler syndrome'	'Meningomyelocele repair'
'Oral-facial-digital syndrome type II'				'Arteriovenous fistula site pseudoaneurysm'					'Syndactyly'	'Spina bifida'
'POEMS syndrome'				'Arteriovenous graft aneurysm'					'Acrocephalosyndactyly'	'Craniorachischisis'
'Prader-Willi syndrome'				'Arteriovenous graft site pseudoaneurysm'					'Pfeiffer syndrome'	'Spina bifida cystica'
'Proteus syndrome'				'Cerebral arteriovenous malformation haemorrhagic'					"Poland's syndrome"	'Spina bifida occulta'
'Eagle Barrett syndrome'				'Vein of Galen aneurysmal malformation'					'Bronchomalacia'	'Optic nerve hypoplasia'
'Congenital rubella syndrome'				'Dural arteriovenous fistula'					'Congenital bronchomalacia'
'Rubinstein-Taybi syndrome'				'Arteriovenous fistula operation'					'Tracheomalacia'
'Silver-Russell syndrome'				'Cerebrovascular arteriovenous malformation'					'Congenital tracheomalacia'
'Smith-Lemli-Opitz syndrome'				'Venous angioma of brain'
'Smith-Magenis syndrome'				'Intracranial haemangioma'
"Sotos' syndrome"				'Cerebral cavernous malformation'
'Trichothiodystrophy'				'May-Thurner syndrome'
'Trisomy 13'				'Persistent left superior vena cava'
'Trisomy 18'				'Pulmonary artery atresia'
'Waardenburg syndrome'				'Congenital pulmonary valve atresia'
'Weill-Marchesani syndrome'				'Scimitar syndrome'
'Wolf-Hirschhorn syndrome'				'Single umbilical artery'
'Cerebrohepatorenal syndrome'				'Biliary-vascular fistula'
				'Arteriovenous fistula'
				'Arteriovenous fistula aneurysm'
				'Congenital arteriovenous fistula'
