# Supplementary material for: Structure-Activity Relationship (SAR) Model for Predicting Teratogenic Risk of Antiseizure Medications in Pregnancy by Using Support Vector Machine
Source: Front Pharmacol. 2022 Feb 25;13:747935. doi: 10.3389/fphar.2022.747935 (PMC8914116; doi:10.3389/fphar.2022.747935)
Supplement: Supplementary file 3 [file Table1.XLSX]

## Sheet: Sheet1
ASMs	Total Cases in duced by each ASM	Single congenital malformation																			Multiple congenital malformations
		Blood and lymphatic system disorders congenital	Cardiac and vascular disorders congenital	Chromosomal abnormalities, gene alterations and gene variants	Congenital and hereditary disorders NECs	Ear and labyrinthine disorders congenital	Endocrine disorders congenital	Eye disorders congenital	Gastrointestinal tract disorders congenital	Musculoskeletal and connective tissue disorders congenital	Neurological disorders congenital	Renal and urinary tract disorders congenital	Reproductive tract and breast disorders congenital	Respiratory disorders congenital	Skin and subcutaneous tissue disorders congenital	Unspecified classification (eg. congenital anormaly, feotal malformation)	Metabolic and nutritional disorders congenital	Hepatobiliary disorders congenital	Infections and infestations congenital	Immune system disorders congenital
carbamazepine	327 (5.11%)	1 (12.50%)	18 (3.23%)	18 (14.88%)	1 (0.29%)	10 (20.83%)	0	3 (4.92%)	16 (3.43%)	51 (7.22%)	26 (7.28%)	18 (13.64%)	19 (7.57%)	4 (8.00%)	1 (1.43%)	10 (2.62%)	0	0	0	0	131 (4.64%)
clonazepam	87 (1.36%)	0	8 (1.44%)	7 (5.79%)	1 (0.29%)	0	1 (10.00%)	2 (3.28%)	5 (1.07%)	16 (2.27%)	0	1 (0.76%)	4 (1.59%)	0	1 (1.43%)	8 (2.10%)	0	0	0	0	33 (1.17%)
ethosuximide	3 (0.05%)	0	0	0	0	0	0	0	3 (0.64%)	0	0	0	0	0	0	0	0	0	0	0	0
phenobarbital	6 (0.09%)	0	1 (0.18%)	0	1 (0.29%)	0	0	0	1 (0.21%)	0	0	0	0	0	0	0	0	0	0	0	3 (0.11%)
phenytoin	88 (1.37%)	1 (12.50%)	6 (1.08%)	1 (0.83%)	7 (2.01%)	3 (6.25%)	0	1 (1.64%)	5 (1.07%)	21 (2.97%)	4 (1.12%)	3 (2.27%)	2 (0.80%)	2 (4.00%)	2 (2.86%)	3 (0.79%)	1 (50.00%)	0	0	0	26 (0.92%)
primidone	11 (0.17%)	0	2 (0.36%)	0	0	0	0	0	0	3 (0.42%)	0	0	0	0	0	0	0	0	0	0	6 (0.21%)
valproate	2009 (31.37%)	2 (25.00%)	67 (12.03%)	12 (9.92%)	261 (75.00%)	7 (14.58%)	2 (20.00%)	11 (18.03%)	27 (5.79%)	110 (15.58%)	92 (25.77%)	18 (13.64%)	30 (11.95%)	8 (16.00%)	2 (2.86%)	73 (19.16%)	0	2 (40.00%)	1 (100.00%)	0	1284 (45.47%)
methsuximide	1 (0.02%)	0	0	0	0	0	0	0	0	1 (0.14%)	0	0	0	0	0	0	0	0	0	0	0
clobazam	57 (0.89%)	0	5 (0.90%)	0	2 (0.57%)	1 (2.08%)	0	1 (1.64%)	4 (0.86%)	8 (1.13%)	4 (1.12%)	1 (0.76%)	6 (2.39%)	1 (2.00%)	0	1 (0.26%)	0	0	0	0	23 (0.81%)
felbamate	1 (0.02%)	0	0	0	0	0	0	0	0	0	1 (0.28%)	0	0	0	0	0	0	0	0	0	0
gabapentin	206 (3.22%)	1 (12.50%)	49 (8.80%)	0	1 (0.29%)	0	0	0	10 (2.15%)	35 (4.96%)	6 (1.68%)	0	4 (1.59%)	0	0	1 (0.26%)	0	0	0	0	99 (3.51%)
lamotrigine	1471 (22.97%)	1 (12.50%)	182 (32.68%)	14 (11.57%)	27 (7.76%)	11 (22.92%)	4 (40.00%)	20 (32.79%)	168 (36.05%)	176 (24.93%)	86 (24.09%)	20 (15.15%)	77 (30.68%)	23 (46.00%)	39 (55.71%)	62 (16.27%)	0	2 (40.00%)	0	0	559 (19.79%)
levetiracetam	1260 (19.68%)	2 (25.00%)	131 (23.52%)	53 (43.80%)	34 (9.77%)	12 (25.00%)	0	18 (29.51%)	111 (23.82%)	169 (23.94%)	89 (24.93%)	51 (38.64%)	58 (23.11%)	4 (8.00%)	22 (31.43%)	160 (41.99%)	1 (50.00%)	1 (20.00%)	0	1 (14.29%)	343 (12.15%)
oxcarbazepine	64 (1.00%)	0	14 (2.51%)	3 (2.48%)	0	1 (2.08%)	1 (10.00%)	0	3 (0.64%)	13 (1.84%)	6 (1.68%)	0	1 (0.40%)	2 (4.00%)	1 (1.43%)	0	0	0	0	0	19 (0.67%)
pregabalin	27 (0.42%)	0	3 (0.54%)	0	1 (0.29%)	0	0	1 (1.64%)	2 (0.43%)	5 (0.71%)	3 (0.84%)	0	3 (1.20%)	1 (2.00%)	0	1 (0.26%)	0	0	0	0	7 (0.25%)
topiramate	670 (10.46%)	0	53 (9.52%)	9 (7.44%)	10 (2.87%)	2 (4.17%)	1 (10.00%)	2 (3.28%)	104 (22.32%)	91 (12.89%)	22 (6.16%)	15 (11.36%)	43 (17.13%)	5 (10.00%)	1 (1.43%)	52 (13.65%)	0	0	0	6 (85.71%)	254 (8.99%)
vigabatrin	5 (0.08%)	0	0	0	1 (0.29%)	0	0	0	0	0	1 (0.28%)	0	0	0	0	0	0	0	0	0	3 (0.11%)
zonisamide	41 (0.64%)	0	7 (1.26%)	0	0	1 (2.08%)	0	1 (1.64%)	3 (0.64%)	1 (0.14%)	13 (3.64%)	0	2 (0.80%)	0	0	3 (0.79%)	0	0	0	0	10 (0.35%)
brivaracetam	6 (0.09%)	0	2 (0.36%)	0	0	0	0	0	2 (0.43%)	0	0	0	0	0	0	0	0	0	0	0	2 (0.07%)
eslicarbazepine	12 (0.19%)	0	1 (0.18%)	2 (1.65%)	1 (0.29%)	0	0	0	0	3 (0.42%)	1 (0.28%)	1 (0.76%)	1 (0.40%)	0	0	2 (0.52%)	0	0	0	0	0
lacosamide	49 (0.77%)	0	7 (1.26%)	2 (1.65%)	0	0	1 (10.00%)	1 (1.64%)	2 (0.43%)	3 (0.42%)	3 (0.84%)	4 (3.03%)	1 (0.40%)	0	1 (1.43%)	5 (1.31%)	0	0	0	0	19 (0.67%)
perampanel	4 (0.06%)	0	1 (0.18%)	0	0	0	0	0	0	0	0	0	0	0	0	0	0	0	0	0	3 (0.11%)
Total cases	6405	8	557	121	348	48	10	61	466	706	357	132	251	50	70	381	2	5	1	7	2824
* Supplementary Table 1 shows the numbers of cases of each specific single congenital malformation and the number of cases of multiple congenital malformations induced by 22 antiseizure medications (ASMs). The data are summarized from FAERS database.
